# Supplementary material for: Improved Visible Emission from ZnO Nanoparticles Synthesized via the Co-Precipitation Method
Source: Materials (Basel). 2023 Aug 1;16(15):5400. doi: 10.3390/ma16155400 (PMC10420257; doi:10.3390/ma16155400)
Supplement: Supplementary file 1 [file materials-16-05400-s001.zip]

Archive with 1 entries (1 files):
- materials-2497685-supplementary.pdf
